# Supplementary material for: Alternative Splicing of the Basic Helix–Loop–Helix Transcription Factor Gene CmbHLH2 Affects Anthocyanin Biosynthesis in Ray Florets of Chrysanthemum (Chrysanthemum morifolium)
Source: Front Plant Sci. 2021 Jun 10;12:669315. doi: 10.3389/fpls.2021.669315 (PMC8222801; doi:10.3389/fpls.2021.669315)
Supplement: Supplementary file 1 [file Data_Sheet_1.zip]

Archive with 3 entries (3 files):
- Supplementary Figure 3.tif
- Supplementary Figures.docx
- Supplementary Table 1.docx
